# Supplementary material for: Nanobodies Selectively Binding to the Idiotype of a Dengue Virus Neutralizing Antibody Do Not Necessarily Mimic the Viral Epitope
Source: Biomolecules. 2023 Mar 17;13(3):551. doi: 10.3390/biom13030551 (PMC10046864; doi:10.3390/biom13030551)
Supplement: Supplementary file 1 [file biomolecules-13-00551-s001.zip]

Archive with 1 entries (1 files):
- biomolecules-2189854-supplementary.pdf
